# Supplementary material for: Whole-Genome Sequencing-Based Characterization of Clostridioides difficile Infection Cases at the University Hospital Centre Zagreb
Source: Microorganisms. 2024 Nov 27;12(12):2434. doi: 10.3390/microorganisms12122434 (PMC11676685; doi:10.3390/microorganisms12122434)
Supplement: Supplementary file 1 [file microorganisms-12-02434-s001.zip]

Archive with 1 entries (1 files):
- microorganisms-3321476-supplementary.pdf
